# Supplementary material for: Insights into RNA‐mediated pathology in new mouse models of Huntington's disease
Source: FASEB J. 2024 Nov 27;38(23):e70182. doi: 10.1096/fj.202401465R (PMC11602643; doi:10.1096/fj.202401465R)
Supplement: Supplementary file 9 — Data S1. [file FSB2-38-e70182-s001.xlsx]

## Sheet: IPA HD100Q
© 2000-2023 QIAGEN. All rights reserved.
Ingenuity Canonical Pathways	-log(p-value)	Ratio	z-score	Molecules
ID1 Signaling Pathway	6.14	0.03	0,000	AKT2,BCL2L1,CHRNB2,HIF1A,IGF1R,MMP2
NAD Signaling Pathway	5.47	0.0345	-0,447	AKT2,HIF1A,PARP1,SOD2,TRPM2
BEX2 Signaling Pathway	5.07	0.0494	0,000	AKT2,HIF1A,MMP2,PPP2R5E
PI3K/AKT Signaling	4.81	0.0253	ND	AKT2,BCL2L1,IL10RA,ITGAM,PPP2R5E
Huntington's Disease Signaling	4.11	0.018	ND	AKT2,BCL2L1,IGF1R,PSMB8,TCERG1
CLEAR Signaling Pathway	4.09	0.0178	2,236	AKT2,GUSB,HIF1A,IGF1R,PPP2R5E
IL-10 Signaling	4.01	0.0265	-1,000	AKT2,BCL2L1,HIF1A,IL10RA
PTEN Signaling	4.01	0.0265	ND	AKT2,BCL2L1,IGF1R,ITGAM
Neuroinflammation Signaling Pathway	3.91	0.0163	0,000	AKT2,CX3CL1,CX3CR1,SLC1A2,SOD2
Ribonucleotide Reductase Signaling Pathway	3.82	0.0237	0,000	AKT2,HIF1A,MMP2,PARP1
Role of Tissue Factor in Cancer	3.53	0.0199	-1,000	AKT2,BCL2L1,MMP2,PPP2R5E
Ephrin Receptor Signaling	3.53	0.0199	ND	ADAM10,AKT2,EPHA7,ITGAM
IL-8 Signaling	3.49	0.0194	0,000	AKT2,BCL2L1,ITGAM,MMP2
PEDF Signaling	3.48	0.0357	ND	AKT2,BCL2L1,SOD2
Estrogen Receptor Signaling	3.37	0.0125	0,447	AKT2,HIF1A,IGF1R,MMP2,SOD2
RAR Activation	3.32	0.0121	-1,342	ADAM10,AKT2,HIF1A,MMP2,PARP1
VEGF Signaling	3.29	0.0309	ND	AKT2,BCL2L1,HIF1A
p53 Signaling	3.28	0.0306	ND	AKT2,BCL2L1,HIF1A
GP6 Signaling Pathway	2.99	0.0244	ND	ADAM10,AKT2,LAMA2
Axonal Guidance Signaling	2.97	0.0102	ND	ADAM10,AKT2,EPHA7,ITGAM,MMP2
Sirtuin Signaling Pathway	2.96	0.014	ND	ADAM10,HIF1A,PARP1,SOD2
S100 Family Signaling Pathway	2.95	0.00801	0,816	ADAM10,AKT2,CX3CR1,HIF1A,IL10RA,MMP2
Senescence Pathway	2.91	0.0136	-1,000	AKT2,PARP1,PPP2R5E,SOD2
Glucocorticoid Receptor Signaling	2.78	0.00923	ND	AKT2,BCL2L1,GTF2A1,IL10RA,MMP2
Endocannabinoid Cancer Inhibition Pathway	2.78	0.0205	ND	AKT2,HIF1A,MMP2
Docosahexaenoic Acid (DHA) Signaling	2.77	0.0526	ND	AKT2,BCL2L1
Inhibition of Matrix Metalloproteases	2.77	0.0526	ND	ADAM10,MMP2
FAK Signaling	2.73	0.00726	0,816	AKT2,CX3CR1,IGF1R,IL10RA,ITGAM,MMP2
Epithelial Adherens Junction Signaling	2.7	0.0192	ND	AKT2,IGF1R,PPP2R5E
Inhibition of ARE-Mediated mRNA Degradation Pathway	2.67	0.0187	ND	AKT2,PPP2R5E,PSMB8
Erythropoietin Signaling Pathway	2.61	0.0179	ND	AKT2,BCL2L1,HIF1A
DNA damage-induced 14-3-3σ Signaling	2.6	0.0435	ND	AKT2,BCL2L1
IL-23 Signaling Pathway	2.6	0.0435	ND	AKT2,HIF1A
Ephrin A Signaling	2.58	0.0426	ND	ADAM10,EPHA7
Granulocyte Adhesion and Diapedesis	2.56	0.0172	ND	CX3CL1,ITGAM,MMP2
Regulation of eIF4 and p70S6K Signaling	2.55	0.017	ND	AKT2,ITGAM,PPP2R5E
IL-33 Signaling Pathway	2.54	0.0169	ND	AKT2,BCL2L1,MMP2
Tumor Microenvironment Pathway	2.54	0.0169	ND	AKT2,HIF1A,MMP2
Neutrophil Extracellular Trap Signaling Pathway	2.5	0.0105	1,000	AKT2,HIF1A,ITGAM,MMP2
Lymphotoxin β Receptor Signaling	2.47	0.037	ND	AKT2,BCL2L1
Hepatic Fibrosis / Hepatic Stellate Cell Activation	2.46	1,58E-02	ND	IGF1R,IL10RA,MMP2
Regulation of the Epithelial-Mesenchymal Transition Pathway	2.44	1,55E-02	ND	AKT2,HIF1A,MMP2
Adrenomedullin signaling pathway	2.44	1,55E-02	ND	AKT2,HIF1A,MMP2
ILK Signaling	2.42	1,53E-02	ND	AKT2,HIF1A,PPP2R5E
Hepatic Fibrosis Signaling Pathway	2.38	9,69E-03	ND	AKT2,HIF1A,ITGAM,SOD2
HIF1α Signaling	2.37	1,47E-02	ND	AKT2,HIF1A,MMP2
mTOR Signaling	2.36	1,46E-02	ND	AKT2,HIF1A,PPP2R5E
Autophagy	2.32	1,41E-02	ND	AKT2,HIF1A,PPP2R5E
Chaperone Mediated Autophagy Signaling Pathway	2.3	9,22E-03	-1,000	HIF1A,IGF1R,MMP2,PSMB8
Molecular Mechanisms of Cancer	2.27	9,03E-03	ND	AKT2,BCL2L1,HIF1A,ITGAM
GM-CSF Signaling	2.25	2,86E-02	ND	AKT2,BCL2L1
Role Of Osteoblasts In Rheumatoid Arthritis Signaling Pathway	2.24	0.0132	ND	AKT2,IGF1R,MMP2
IL-12 Signaling and Production in Macrophages	2.23	0.0131	ND	AKT2,IL10RA,ITGAM
AMPK Signaling	2.17	0.0124	ND	AKT2,CHRNB2,PPP2R5E
Role of JAK family kinases in IL-6-type Cytokine Signaling	2.17	0.026	ND	ADAM10,BCL2L1
Renal Cell Carcinoma Signaling	2.15	0.0256	ND	AKT2,HIF1A
Estrogen-Dependent Breast Cancer Signaling	2.13	0.025	ND	AKT2,IGF1R
JAK/STAT Signaling	2.11	0.0244	ND	AKT2,BCL2L1
TR/RXR Activation	2.09	0.0238	ND	AKT2,HIF1A
Colorectal Cancer Metastasis Signaling	2.06	0.0114	ND	AKT2,BCL2L1,MMP2
Ceramide Signaling	2.03	0.022	ND	AKT2,PPP2R5E
Cardiac Hypertrophy Signaling (Enhanced)	2	0.00756	ND	AKT2,IGF1R,IL10RA,ITGAM
Small Cell Lung Cancer Signaling	2	0.0213	ND	AKT2,BCL2L1
UVA-Induced MAPK Signaling	1.97	0.0206	ND	BCL2L1,PARP1
Apelin Cardiomyocyte Signaling Pathway	1.96	0.0204	ND	AKT2,HIF1A
Role Of Osteoclasts In Rheumatoid Arthritis Signaling Pathway	1.94	0.0103	ND	ADAM10,AKT2,MMP2
Apoptosis Signaling	1.93	0.0196	ND	BCL2L1,PARP1
PD-1, PD-L1 cancer immunotherapy pathway	1.91	0.0192	ND	AKT2,BCL2L1
Telomerase Signaling	1.91	0.019	ND	AKT2,PPP2R5E
IGF-1 Signaling	1.91	0.019	ND	AKT2,IGF1R
Superoxide Radicals Degradation	1.89	0.125	ND	SOD2
Breast Cancer Regulation by Stathmin1	1.86	0.00685	2,000	CX3CR1,HIF1A,MMP2,PPP2R5E
Amyotrophic Lateral Sclerosis Signaling	1.84	0.0175	ND	BCL2L1,SLC1A2
CDK5 Signaling	1.84	0.0175	ND	LAMA2,PPP2R5E
Myelination Signaling Pathway	1.84	0.00937	ND	AKT2,IGF1R,LAMA2
IL-13 Signaling Pathway	1.83	0.0174	ND	AKT2,BCL2L1
Neuregulin Signaling	1.83	0.0174	ND	AKT2,ITGAM
Pulmonary Fibrosis Idiopathic Signaling Pathway	1.83	0.00932	ND	ADAM10,AKT2,MMP2
Prostanoid Biosynthesis	1.8	0.1	ND	HPGDS
Glioma Signaling	1.78	0.0164	ND	AKT2,IGF1R
Pancreatic Adenocarcinoma Signaling	1.77	0.0161	ND	AKT2,BCL2L1
HGF Signaling	1.73	0.0153	ND	AKT2,ITGAM
STAT3 Pathway	1.7	0.0148	ND	IGF1R,IL10RA
T Cell Exhaustion Signaling Pathway	1.7	0.00831	ND	AKT2,IL10RA,PPP2R5E
Apelin Endothelial Signaling Pathway	1.68	0.0144	ND	AKT2,HIF1A
MSP-RON Signaling In Cancer Cells Pathway	1.68	0.0144	ND	AKT2,HIF1A
CTLA4 Signaling in Cytotoxic T Lymphocytes	1.66	0.00806	ND	AKT2,BCL2L1,PPP2R5E
DNA Double-Strand Break Repair by Non-Homologous End Joining	1.65	0.0714	ND	PARP1
Semaphorin Neuronal Repulsive Signaling Pathway	1.64	0.0138	ND	AKT2,ITGAM
eNOS Signaling	1.63	0.0135	ND	AKT2,CHRNB2
Granzyme B Signaling	1.59	0.0625	ND	PARP1
Ovarian Cancer Signaling	1.58	0.0128	ND	AKT2,MMP2
HOTAIR Regulatory Pathway	1.57	1,26E-02	ND	AKT2,MMP2
Transcriptional Regulatory Network in Embryonic Stem Cells	1.55	1,23E-02	ND	AKT2,IGF1R
Glioblastoma Multiforme Signaling	1.52	1,19E-02	ND	AKT2,IGF1R
WNT/β-catenin Signaling	1.51	1,17E-02	ND	AKT2,PPP2R5E
Tight Junction Signaling	1.48	1,12E-02	ND	AKT2,PPP2R5E
IL-17 Signaling	1.47	1,12E-02	ND	AKT2,MMP2
Macrophage Alternative Activation Signaling Pathway	1.47	1,11E-02	ND	AKT2,IL10RA
TCA Cycle II (Eukaryotic)	1.46	4,55E-02	ND	SUCLA2
Acute Phase Response Signaling	1.45	1,09E-02	ND	AKT2,SOD2
Serotonin Receptor Signaling	1.44	6,61E-03	ND	AKT2,HIF1A,MMP2
Apelin Cardiac Fibroblast Signaling Pathway	1.44	4,35E-02	ND	AKT2
Production of Nitric Oxide and Reactive Oxygen Species in Macrophages	1.44	1,06E-02	ND	AKT2,PPP2R5E
Leukocyte Extravasation Signaling	1.43	1,06E-02	ND	ITGAM,MMP2
Synaptic Long Term Depression	1.42	1,05E-02	ND	IGF1R,PPP2R5E
IL-22 Signaling	1.42	4,17E-02	ND	AKT2
Regulation Of The Epithelial Mesenchymal Transition By Growth Factors Pathway	1.42	1,04E-02	ND	AKT2,MMP2
Agranulocyte Adhesion and Diapedesis	1.41	1,04E-02	ND	CX3CL1,MMP2
Pulmonary Healing Signaling Pathway	1.4	1,02E-02	ND	HIF1A,MMP2
Glutathione-mediated Detoxification	1.39	3,85E-02	ND	HPGDS
Sertoli Cell-Sertoli Cell Junction Signaling	1.38	0.0099	ND	AKT2,ITGAM
Integrin Signaling	1.37	9,76E-03	ND	AKT2,ITGAM
Activin Inhibin Signaling Pathway	1.35	9,57E-03	ND	AKT2,MMP2
Multiple Sclerosis Signaling Pathway	1.35	0.00952	ND	P2RX4,PARP1
EIF2 Signaling	1.34	0.00943	ND	AKT2,IGF1R													1.18e-06
ERK/MAPK Signaling	1.33	0.0093	ND	ITGAM,PPP2R5E
Role of NFAT in Cardiac Hypertrophy	1.31	0.00909	ND	AKT2,IGF1R
HER-2 Signaling in Breast Cancer	1.3	0.00897	ND	AKT2,MMP2
Inhibition of Angiogenesis by TSP1	1.3	0.0312	ND	AKT2
Osteoarthritis Pathway	1.27	0.00862	ND	HIF1A,ITGAM
Interferon Signaling	1.25	0.0278	ND	PSMB8
Complement System	1.25	0.0278	ND	ITGAM
Cell Cycle Regulation by BTG Family Proteins	1.23	0.0263	ND	PPP2R5E
Antigen Presentation Pathway	1.23	0.0263	ND	PSMB8
IL-15 Signaling	1.17	0.00755	ND	AKT2,BCL2L1
BER (Base Excision Repair) Pathway	1.16	0.0227	ND	PARP1
Chronic Myeloid Leukemia Signaling	1.16	0.00741	ND	AKT2,BCL2L1
CREB Signaling in Neurons	1.16	0.00504	ND	AKT2,CX3CR1,IGF1R
Role of OCT4 in Mammalian Embryonic Stem Cell Pluripotency	1.15	0.0222	ND	PARP1
Apelin Muscle Signaling Pathway	1.13	0.0208	ND	AKT2
Melanoma Signaling	1.11	0.02	ND	AKT2
MYC Mediated Apoptosis Signaling	1.11	0.02	ND	BCL2L1
Assembly of RNA Polymerase II Complex	1.11	0.02	ND	GTF2A1
Amyloid Processing	1.11	0.02	ND	AKT2
FAT10 Cancer Signaling Pathway	1.11	0.02	ND	AKT2
FAT10 Signaling Pathway	1.08	1,85E-02	ND	PSMB8
CSDE1 Signaling Pathway	1.07	1,82E-02	ND	AKT2
CD27 Signaling in Lymphocytes	1.07	1,82E-02	ND	BCL2L1
EGF Signaling	1.06	1,79E-02	ND	AKT2
Retinoic acid Mediated Apoptosis Signaling	1.06	1,75E-02	ND	PARP1
Synaptogenesis Signaling Pathway	1.05	0.00647	ND	AKT2,EPHA7
Role of CHK Proteins in Cell Cycle Checkpoint Control	1.05	0.0172	ND	PPP2R5E
MSP-RON Signaling Pathway	1.05	0.0172	ND	ITGAM
Role of JAK2 in Hormone-like Cytokine Signaling	1.05	1,72E-02	ND	BCL2L1
Cancer Drug Resistance By Drug Efflux	1.05	1,72E-02	ND	AKT2
Polyamine Regulation in Colon Cancer	1.04	1,69E-02	ND	AKT2
Endometrial Cancer Signaling	1.03	1,67E-02	ND	AKT2
Phagosome Formation	1.03	4,47E-03	ND	AKT2,CX3CR1,ITGAM
p70S6K Signaling	1.03	6,27E-03	ND	AKT2,PPP2R5E
SPINK1 General Cancer Pathway	1.03	1,64E-02	ND	AKT2
IL-2 Signaling	1.02	1,61E-02	ND	AKT2
PXR/RXR Activation	1.01	1,59E-02	ND	AKT2
Induction of Apoptosis by HIV1	1.01	1,59E-02	ND	BCL2L1
Role of PI3K/AKT Signaling in the Pathogenesis of Influenza	1.01	0.0159	ND	AKT2
Mitotic Roles of Polo-Like Kinase	1.01	1,56E-02	ND	PPP2R5E
Glutamate Receptor Signaling	1.01	1,56E-02	ND	SLC1A2
Mitochondrial Dysfunction	1.01	6,06E-03	ND	OPA1,SOD2
Pyridoxal 5'-phosphate Salvage Pathway	1	1,54E-02	ND	AKT2
IL-17A Signaling in Airway Cells	9,89E-01	1,49E-02	ND	AKT2
Eicosanoid Signaling	9,89E-01	1,49E-02	ND	HPGDS
Agrin Interactions at Neuromuscular Junction	9,83E-01	1,47E-02	ND	LAMA2
Growth Hormone Signaling	9,65E-01	1,41E-02	ND	IGF1R
Glioma Invasiveness Signaling	9,65E-01	1,41E-02	ND	MMP2
Granzyme A Signaling	9,65E-01	1,41E-02	ND	PARP1
TREM1 Signaling	0.96	1,39E-02	ND	AKT2
IL-7 Signaling Pathway	9,54E-01	1,37E-02	ND	AKT2
Hypoxia Signaling in the Cardiovascular System	9,48E-01	1,35E-02	ND	HIF1A
Caveolar-mediated Endocytosis Signaling	9,43E-01	1,33E-02	ND	ITGAM
Leptin Signaling in Obesity	9,43E-01	1,33E-02	ND	AKT2
Angiopoietin Signaling	9,38E-01	1,32E-02	ND	AKT2
Thyroid Cancer Signaling	9,32E-01	0.013	ND	AKT2
B Cell Receptor Signaling	9,27E-01	5,43E-03	ND	AKT2,BCL2L1
NF-κB Signaling	9,27E-01	5,43E-03	ND	AKT2,IGF1R
NF-κB Activation by Viruses	9,27E-01	1,28E-02	ND	AKT2
IL-4 Signaling	9,24E-01	5,41E-03	ND	AKT2,BCL2L1
IL-3 Signaling	9,22E-01	1,27E-02	ND	AKT2
Dopamine Receptor Signaling	9,22E-01	1,27E-02	ND	PPP2R5E
FLT3 Signaling in Hematopoietic Progenitor Cells	9,12E-01	1,23E-02	ND	AKT2
Role of MAPK Signaling in the Pathogenesis of Influenza	9,12E-01	1,23E-02	ND	AKT2
BAG2 Signaling Pathway	9,12E-01	1,23E-02	ND	PSMB8
Cyclins and Cell Cycle Regulation	8,97E-01	1,19E-02	ND	PPP2R5E
VEGF Family Ligand-Receptor Interactions	8,97E-01	1,19E-02	ND	AKT2
HIPPO signaling	8,92E-01	1,18E-02	ND	PPP2R5E
Regulation Of The Epithelial Mesenchymal Transition In Development Pathway	8,92E-01	1,18E-02	ND	HIF1A
FGF Signaling	8,87E-01	1,16E-02	ND	AKT2
Apelin Adipocyte Signaling Pathway	8,87E-01	1,16E-02	ND	HIF1A
RANK Signaling in Osteoclasts	8,78E-01	1,14E-02	ND	AKT2
Regulation of Cellular Mechanics by Calpain Protease	8,78E-01	1,14E-02	ND	ITGAM
Acute Myeloid Leukemia Signaling	8,69E-01	1,11E-02	ND	AKT2
Actin Nucleation by ARP-WASP Complex	8,64E-01	0.011	ND	ITGAM
Systemic Lupus Erythematosus In T Cell Signaling Pathway	8,56E-01	4,91E-03	ND	AKT2,PPP2R5E
Fcγ Receptor-mediated Phagocytosis in Macrophages and Monocytes	8,55E-01	1,08E-02	ND	AKT2
Non-Small Cell Lung Cancer Signaling	8,55E-01	1,08E-02	ND	AKT2
Death Receptor Signaling	8,51E-01	1,06E-02	ND	PARP1
Salvage Pathways of Pyrimidine Ribonucleotides	8,43E-01	1,04E-02	ND	AKT2
ATM Signaling	0.83	1,01E-02	ND	PPP2R5E
WNK Renal Signaling Pathway	8,26E-01	0.01	ND	AKT2
Mouse Embryonic Stem Cell Pluripotency	8,14E-01	9,71E-03	ND	AKT2
Paxillin Signaling	8,03E-01	9,43E-03	ND	ITGAM
Kinetochore Metaphase Signaling Pathway	7,99E-01	9,35E-03	ND	PPP2R5E
Regulation of Actin-based Motility by Rho	7,88E-01	9,09E-03	ND	ITGAM
Systemic Lupus Erythematosus In B Cell Signaling Pathway	7,86E-01	4,43E-03	ND	AKT2,BCL2L1
Prostate Cancer Signaling	7,85E-01	9,01E-03	ND	AKT2
Airway Pathology in Chronic Obstructive Pulmonary Disease	7,78E-01	8,85E-03	ND	MMP2
Nitric Oxide Signaling in the Cardiovascular System	7,78E-01	8,85E-03	ND	AKT2
Bladder Cancer Signaling	7,74E-01	8,77E-03	ND	MMP2
MSP-RON Signaling In Macrophages Pathway	7,67E-01	8,62E-03	ND	ITGAM
Sphingosine-1-phosphate Signaling	7,64E-01	8,55E-03	ND	AKT2
PAK Signaling	0.764	8,55E-03	ND	ITGAM
Th1 Pathway	0.764	8,55E-03	ND	IL10RA
Fc Epsilon RI Signaling	0.76	0.00847	ND	AKT2
NGF Signaling	0.757	0.0084	ND	AKT2
IL-15 Production	0.754	0.00833	ND	IGF1R
Role of NANOG in Mammalian Embryonic Stem Cell Pluripotency	0.747	0.0082	ND	AKT2
RHOA Signaling	0.747	0.0082	ND	IGF1R
FXR/RXR Activation	0.738	8.00E-03	ND	AKT2
14-3-3-mediated Signaling	0.735	0.00794	ND	AKT2
Endocannabinoid Developing Neuron Pathway	0.731	0.00787	ND	AKT2
G Beta Gamma Signaling	0.725	0.00775	ND	AKT2
IL-6 Signaling	0.725	0.00775	ND	AKT2
P2Y Purigenic Receptor Signaling Pathway	0.716	0.00758	ND	AKT2
Iron homeostasis signaling pathway	0.716	0.00758	ND	HIF1A
Gα12/13 Signaling	0.713	0.00752	ND	AKT2
Insulin Receptor Signaling	0.705	0.00735	ND	AKT2
DHCR24 Signaling Pathway	0.702	0.0073	ND	AKT2
RAC Signaling	0.702	0.0073	ND	ITGAM
Adipogenesis pathway	0.702	0.0073	ND	HIF1A
Reelin Signaling in Neurons	0.699	0.00725	ND	AKT2
Xenobiotic Metabolism General Signaling Pathway	0.699	0.00725	ND	AKT2
Hereditary Breast Cancer Signaling	0.696	0.00719	ND	AKT2
Role Of Chondrocytes In Rheumatoid Arthritis Signaling Pathway	0.693	0.00714	ND	MMP2
Dilated Cardiomyopathy Signaling Pathway	0.667	0.00667	ND	AKT2
Relaxin Signaling	0.664	0.00662	ND	AKT2
Type II Diabetes Mellitus Signaling	0.664	0.00662	ND	AKT2
HMGB1 Signaling	0.644	0.00629	ND	AKT2
Gαq Signaling	0.633	0.0061	ND	AKT2
CXCR4 Signaling	0.628	0.00602	ND	AKT2
Androgen Signaling	0.626	0.00599	ND	GTF2A1
Th1 and Th2 Activation Pathway	0.626	0.00599	ND	IL10RA
Xenobiotic Metabolism CAR Signaling Pathway	0.614	0.00581	ND	PPP2R5E
Systemic Lupus Erythematosus Signaling	0.609	0.00338	ND	AKT2,PRPF31
D-myo-inositol (1,4,5,6)-Tetrakisphosphate Biosynthesis	0.606	0.00568	ND	PPP2R5E
D-myo-inositol (3,4,5,6)-tetrakisphosphate Biosynthesis	0.606	0.00568	ND	PPP2R5E
Cardiac β-adrenergic Signaling	0.604	0.00565	ND	PPP2R5E
Macrophage Classical Activation Signaling Pathway	0.597	0.00556	ND	HIF1A
Dopamine-DARPP32 Feedback in cAMP Signaling	0.597	0.00556	ND	PPP2R5E
MicroRNA Biogenesis Signaling Pathway	0.591	0.00546	ND	AKT2
3-phosphoinositide Degradation	0.583	0.00535	ND	PPP2R5E
GNRH Signaling	0.581	0.00532	ND	MMP2
D-myo-inositol-5-phosphate Metabolism	0.573	0.00521	ND	PPP2R5E
Natural Killer Cell Signaling	0.571	0.00518	ND	AKT2
Oxytocin In Brain Signaling Pathway	0.569	0.00515	ND	AKT2
Gap Junction Signaling	0.569	0.00515	ND	AKT2
Coronavirus Pathogenesis Pathway	0.569	0.00515	ND	HIF1A
CDX Gastrointestinal Cancer Signaling Pathway	0.567	0.00513	ND	AKT2
Human Embryonic Stem Cell Pluripotency	0.564	0.00508	ND	AKT2
Gustation Pathway	0.558	0.005	ND	P2RX4
3-phosphoinositide Biosynthesis	0.554	0.00495	ND	PPP2R5E
NRF2-mediated Oxidative Stress Response	0.538	0.00474	ND	SOD2
Calcium Signaling	0.538	0.00474	ND	CHRNB2
RHOGDI Signaling	0.526	0.00459	ND	ITGAM
Neurovascular Coupling Signaling Pathway	0.525	0.00457	ND	SLC1A2
Thrombin Signaling	0.523	0.00455	ND	AKT2
Role of Osteoblasts, Osteoclasts and Chondrocytes in Rheumatoid Arthritis	0.52	0.0045	ND	AKT2
G-Protein Coupled Receptor Signaling	0.516	0.0029	ND	AKT2,CX3CR1
Superpathway of Inositol Phosphate Compounds	0.509	0.00437	ND	PPP2R5E
Wound Healing Signaling Pathway	0.495	0.0042	ND	LAMA2
Actin Cytoskeleton Signaling	0.492	0.00417	ND	ITGAM
OX40 Signaling Pathway	0.486	0.0041	ND	BCL2L1
Sperm Motility	0.484	0.00408	ND	IGF1R
Cardiac Hypertrophy Signaling	0.472	0.00394	ND	IGF1R
Circadian Rhythm Signaling	0.459	0.0038	ND	HIF1A
Signaling by Rho Family GTPases	0.457	0.00377	ND	ITGAM
T Helper Cell Differentiation	0.454	0.00375	ND	IL10RA
Protein Ubiquitination Pathway	0.453	0.00373	ND	PSMB8
Xenobiotic Metabolism Signaling	0.448	0.00368	ND	PPP2R5E
Oxytocin Signaling Pathway	0.445	0.00365	ND	AKT2
Opioid Signaling Pathway	0.444	0.00364	ND	AKT2
Th17 Activation Pathway	0.436	0.00356	ND	HIF1A
ICOS-ICOSL Signaling in T Helper Cells	0.413	0.00332	ND	AKT2
CD28 Signaling in T Helper Cells	0.402	0.00322	ND	AKT2
Role of Macrophages, Fibroblasts and Endothelial Cells in Rheumatoid Arthritis	0.394	0.00314	ND	AKT2
PI3K Signaling in B Lymphocytes	0.387	0.00308	ND	AKT2
CDC42 Signaling	0.373	0.00295	ND	ITGAM
Pathogen Induced Cytokine Storm Signaling Pathway	0.372	0.00294	ND	CX3CL1
TEC Kinase Signaling	0.341	0.00267	ND	ITGAM
T Cell Receptor Signaling	0.337	0.00264	ND	AKT2
Dendritic Cell Maturation	0.332	0.0026	ND	AKT2
Role of NFAT in Regulation of the Immune Response	0.218	0.00175	ND	AKT2
Phospholipase C Signaling	0	0.00154	ND	ITGAM

## Sheet: IPA HD100CAG
© 2000-2023 QIAGEN. All rights reserved.
Ingenuity Canonical Pathways	-log(p-value)	Ratio	z-score	Molecules
CLEAR Signaling Pathway	7.61	0.0285	0,000	ATP6V1D,ATP6V1E1,EP300,FLT1,IGF1R,INSR,ITPR2,RRAS
Tumor Microenvironment Pathway	6.21	3,37E-02	-0,816	CCL2,FAS,FN1,RELA,RRAS,SLC2A1
Hepatic Fibrosis / Hepatic Stellate Cell Activation	6.04	3,16E-02	ND	CCL2,FAS,FLT1,FN1,IGF1R,RELA
Role of NFAT in Cardiac Hypertrophy	5.67	2,73E-02	-2,449	ADCY9,CACNA1D,EP300,IGF1R,ITPR2,RRAS
Renin-Angiotensin Signaling	5.67	4,13E-02	-1,000	ADCY9,CCL2,ITPR2,RELA,RRAS
PTEN Signaling	5.2	3,31E-02	2,236	FLT1,IGF1R,INSR,RELA,RRAS
CREB Signaling in Neurons	5.15	1,34E-02	-2,646	ADCY9,CACNA1D,EP300,FLT1,IGF1R,INSR,ITPR2,RRAS
Androgen Signaling	4.98	2,99E-02	ND	CACNA1D,CDK7,EP300,ITPR2,RELA
PPARα/RXRα Activation	4.79	2,73E-02	1,342	ADCY9,EP300,INSR,RELA,RRAS
GNRH Signaling	4.74	2,66E-02	-1,000	ADCY9,CACNA1D,ITPR2,RELA,RRAS
Synaptic Long Term Depression	4.7	2,62E-02	-1,342	CACNA1D,IGF1R,ITPR2,PLA2G4E,RRAS
HIF1α Signaling	4.57	2,45E-02	-2,236	EP300,FLT1,NCF1,RRAS,SLC2A1
Apoptosis Signaling	4.52	3,92E-02	1,000	FAS,PARP1,RELA,RRAS
Cardiac Hypertrophy Signaling (Enhanced)	4.5	1,32E-02	-2,449	ADCY9,CACNA1D,EP300,IGF1R,ITPR2,RELA,RRAS
PPAR Signaling	4.49	3,85E-02	1,000	EP300,INSR,RELA,RRAS
Thrombin Signaling	4.41	2,27E-02	-1,342	ADCY9,GATA2,ITPR2,RELA,RRAS
NF-κB Signaling	4.4	1,63E-02	-2,449	EP300,FLT1,IGF1R,INSR,RELA,RRAS
Role of MAPK Signaling in Promoting the Pathogenesis of Influenza	4.39	3,64E-02	1,000	ATP6V1D,ATP6V1E1,PLA2G4E,RRAS
IL-15 Production	4.25	3,33E-02	-2,000	FLT1,IGF1R,INSR,RELA
Estrogen Receptor Signaling	4.19	0.015	-2,449	ADCY9,CACNA1D,EP300,IGF1R,RELA,RRAS
Sperm Motility	4.19	2,04E-02	ND	FLT1,IGF1R,INSR,ITPR2,PLA2G4E
fMLP Signaling in Neutrophils	4.12	0.031	-2,000	ITPR2,NCF1,RELA,RRAS
Hepatic Fibrosis Signaling Pathway	4.12	1,45E-02	-1,633	CACNA1D,CCL2,FLT1,NCF1,RELA,RRAS
Cardiac Hypertrophy Signaling	4.11	1,97E-02	-2,236	ADCY9,CACNA1D,EP300,IGF1R,RRAS
STAT3 Pathway	4.05	2,96E-02	-2,000	FLT1,IGF1R,INSR,RRAS
Insulin Secretion Signaling Pathway	4.01	1,87E-02	-2,236	ADCY9,CACNA1D,INSR,ITPR2,SLC2A1
Apelin Endothelial Signaling Pathway	4	2,88E-02	0,000	ADCY9,CCL2,RELA,RRAS
Oxytocin Signaling Pathway	3.96	1,82E-02	-1,342	CACNA1D,ITPR2,PLA2G4E,RELA,RRAS
Molecular Mechanisms of Cancer	3.96	1,35E-02	ND	ADCY9,CDK7,EP300,FAS,RELA,RRAS
Opioid Signaling Pathway	3.95	1,82E-02	-1,342	ADCY9,CACNA1D,EP300,ITPR2,RRAS
Type II Diabetes Mellitus Signaling	3.86	2,65E-02	ND	CACNA1D,INSR,ITPR2,RELA
Senescence Pathway	3.82	0.017	-2,236	CACNA1D,EP300,ITPR2,PARP1,RRAS
Neuroinflammation Signaling Pathway	3.73	1,63E-02	-1,000	CCL2,FAS,NCF1,PLA2G4E,RELA
Endothelin-1 Signaling	3.5	2,13E-02	0,000	ADCY9,ITPR2,PLA2G4E,RRAS
Glucocorticoid Receptor Signaling	3.48	1,11E-02	ND	CCL2,CDK7,EP300,PLA2G4E,RELA,RRAS
Maturity Onset Diabetes of Young (MODY) Signaling	3.48	0.039	ND	CACNA1D,EP300,INSR
Renal Cell Carcinoma Signaling	3.46	3,85E-02	ND	EP300,RRAS,SLC2A1
Adrenomedullin signaling pathway	3.45	2,07E-02	-2,000	ADCY9,ITPR2,RELA,RRAS
Oxytocin In Brain Signaling Pathway	3.44	2,06E-02	-1,000	CACNA1D,ITPR2,PLA2G4E,RRAS
Estrogen-Dependent Breast Cancer Signaling	3.43	3,75E-02	ND	IGF1R,RELA,RRAS
Role of MAPK Signaling in the Pathogenesis of Influenza	3.41	0.037	ND	CCL2,PLA2G4E,RRAS
ID1 Signaling Pathway	3.39	0.02	-2,000	EP300,FN1,IGF1R,RRAS
VEGF Family Ligand-Receptor Interactions	3.37	3,57E-02	ND	FLT1,PLA2G4E,RRAS
PEDF Signaling	3.37	3,57E-02	ND	FAS,RELA,RRAS
IL-8 Signaling	3.35	1,94E-02	ND	FLT1,NCF1,RELA,RRAS
Neurovascular Coupling Signaling Pathway	3.25	1,83E-02	2,000	CACNA1D,ENTPD4,ITPR2,PLA2G4E
Death Receptor Signaling	3.23	3,19E-02	ND	FAS,PARP1,RELA
Melanocyte Development and Pigmentation Signaling	3.17	3,06E-02	ND	ADCY9,EP300,RRAS
RAR Activation	3.14	1,21E-02	-0,447	ADCY9,CDK7,EP300,PARP1,RELA
AMPK Signaling	3.09	1,66E-02	-1,000	EP300,INSR,RAB2A,SLC2A1
Phospholipase C Signaling	3.07	9,26E-03	-1,000	ADCY9,EP300,ITPR2,PLA2G4E,RELA,RRAS
α-Adrenergic Signaling	3.07	2,83E-02	ND	ADCY9,ITPR2,RRAS
Chaperone Mediated Autophagy Signaling Pathway	3.04	1,15E-02	2,236	ATP6V1D,ATP6V1E1,EP300,IGF1R,RELA
Antioxidant Action of Vitamin C	3.04	2,75E-02	ND	PLA2G4E,RELA,SLC2A1
Nitric Oxide Signaling in the Cardiovascular System	2.99	2,65E-02	ND	CACNA1D,FLT1,ITPR2
GPCR-Mediated Nutrient Sensing in Enteroendocrine Cells	2.95	2,56E-02	ND	ADCY9,CACNA1D,ITPR2
Circadian Rhythm Signaling	2.95	1,52E-02	ND	ADCY9,CACNA1D,ITPR2,RRAS
Synaptic Long Term Potentiation	2.84	2,34E-02	ND	EP300,ITPR2,RRAS
Atherosclerosis Signaling	2.84	2,34E-02	ND	CCL2,PLA2G4E,RELA
G Beta Gamma Signaling	2.83	2,33E-02	ND	CACNA1D,ITPR2,RRAS
Sirtuin Signaling Pathway	2.82	0.014	0,000	PARP1,RELA,SIRT7,SLC2A1
CCR3 Signaling in Eosinophils	2.82	2,31E-02	ND	ITPR2,PLA2G4E,RRAS
GABA Receptor Signaling	2.82	2,31E-02	ND	ADCY9,CACNA1D,ITPR2
P2Y Purigenic Receptor Signaling Pathway	2.8	2,27E-02	ND	ADCY9,RELA,RRAS
Iron homeostasis signaling pathway	2.8	2,27E-02	ND	ATP6V1D,ATP6V1E1,FXN
RAC Signaling	2.75	2,19E-02	ND	NCF1,RELA,RRAS
White Adipose Tissue Browning Pathway	2.75	2,19E-02	ND	ADCY9,CACNA1D,ITPR2
MIF-mediated Glucocorticoid Regulation	2.74	5,56E-02	ND	PLA2G4E,RELA
Cellular Effects of Sildenafil (Viagra)	2.7	0.021	ND	ADCY9,CACNA1D,ITPR2
IL-17A Signaling in Fibroblasts	2.69	5,26E-02	ND	CCL2,RELA
Aryl Hydrocarbon Receptor Signaling	2.67	2,04E-02	ND	EP300,FAS,RELA
Corticotropin Releasing Hormone Signaling	2.67	2,04E-02	ND	ADCY9,CACNA1D,ITPR2
eNOS Signaling	2.66	2,03E-02	ND	ADCY9,FLT1,ITPR2
Endocannabinoid Neuronal Synapse Pathway	2.66	2,03E-02	ND	ADCY9,CACNA1D,ITPR2
Role of Macrophages, Fibroblasts and Endothelial Cells in Rheumatoid Arthritis	2.65	1,26E-02	ND	CCL2,FN1,RELA,RRAS
Dilated Cardiomyopathy Signaling Pathway	2.64	0.02	ND	ADCY9,CACNA1D,ITPR2
Myelination Signaling Pathway	2.64	1,25E-02	-2,000	EP300,IGF1R,RRAS,SLC2A1
Pulmonary Fibrosis Idiopathic Signaling Pathway	2.63	1,24E-02	-2,000	EP300,FN1,RELA,RRAS
Phagosome Maturation	2.62	1,96E-02	ND	ATP6V1D,ATP6V1E1,NCF1
HMGB1 Signaling	2.57	1,89E-02	ND	CCL2,RELA,RRAS
Role of RIG1-like Receptors in Antiviral Innate Immunity	2.57	4,55E-02	ND	EP300,RELA
MIF Regulation of Innate Immunity	2.57	4,55E-02	ND	PLA2G4E,RELA
Role of IL-17F in Allergic Inflammatory Airway Diseases	2.53	4,35E-02	ND	CCL2,RELA
nNOS Signaling in Skeletal Muscle Cells	2.53	4,35E-02	ND	CACNA1D,ITPR2
CXCR4 Signaling	2.52	1,81E-02	ND	ADCY9,ITPR2,RRAS
Erythropoietin Signaling Pathway	2.5	1,79E-02	ND	ITPR2,RELA,RRAS
Glioblastoma Multiforme Signaling	2.5	1,79E-02	ND	IGF1R,ITPR2,RRAS
PKCθ Signaling in T Lymphocytes	2.48	1,13E-02	ND	CACNA1D,ITPR2,RELA,RRAS
Cell Cycle: G2/M DNA Damage Checkpoint Regulation	2.46	0.04	ND	CDK7,EP300
IL-17 Signaling	2.42	1,68E-02	ND	CCL2,RELA,RRAS
Dopamine-DARPP32 Feedback in cAMP Signaling	2.42	1,67E-02	ND	ADCY9,CACNA1D,ITPR2
Lymphotoxin β Receptor Signaling	2.39	0.037	ND	EP300,RELA
Acute Phase Response Signaling	2.39	1,63E-02	ND	FN1,RELA,RRAS
Hepatic Cholestasis	2.38	1,62E-02	ND	ADCY9,INSR,RELA
CSDE1 Signaling Pathway	2.38	3,64E-02	ND	CCL2,FN1
Neutrophil Extracellular Trap Signaling Pathway	2.36	1,05E-02	-1,000	ITPR2,NCF1,PLA2G4E,SLC2A1
Role of IL-17A in Arthritis	2.35	3,51E-02	ND	CCL2,RELA
Agranulocyte Adhesion and Diapedesis	2.33	1,55E-02	ND	CCL2,FN1,PECAM1
Gap Junction Signaling	2.33	1,55E-02	ND	ADCY9,ITPR2,RRAS
Coronavirus Pathogenesis Pathway	2.33	1,55E-02	ND	CCL2,EP300,RELA
Pulmonary Healing Signaling Pathway	2.31	1,52E-02	ND	EP300,PECAM1,RRAS
Gustation Pathway	2.29	0.015	ND	ADCY9,CACNA1D,ITPR2
PXR/RXR Activation	2.26	3,17E-02	ND	INSR,RELA
Induction of Apoptosis by HIV1	2.26	3,17E-02	ND	FAS,RELA
Calcium Signaling	2.23	1,42E-02	ND	CACNA1D,EP300,ITPR2
EIF2 Signaling	2.22	1,42E-02	ND	IGF1R,INSR,RRAS
Granzyme A Signaling	2.16	2,82E-02	ND	FN1,PARP1
TREM1 Signaling	2.15	2,78E-02	ND	CCL2,RELA
Netrin Signaling	2.15	2,78E-02	ND	CACNA1D,ITPR2
GPCR-Mediated Integration of Enteroendocrine Signaling Exemplified by an L Cell	2.13	0.027	ND	ADCY9,ITPR2
Angiopoietin Signaling	2.11	2,63E-02	ND	RELA,RRAS
GDNF Family Ligand-Receptor Interactions	2.11	2,63E-02	ND	ITPR2,RRAS
Role of MAPK Signaling in Inhibiting the Pathogenesis of Influenza	2.11	2,63E-02	ND	CCL2,PLA2G4E
Serotonin Receptor Signaling	2.1	8,81E-03	-1,000	ADCY9,CACNA1D,PLA2G4E,RRAS
Thyroid Cancer Signaling	2.09	0.026	ND	INSR,RRAS
Chemokine Signaling	2.09	0.026	ND	CCL2,RRAS
NF-κB Activation by Viruses	2.08	2,56E-02	ND	RELA,RRAS
Xenobiotic Metabolism AHR Signaling Pathway	2.07	2,53E-02	ND	EP300,RELA
Actin Cytoskeleton Signaling	2.07	1,25E-02	ND	FN1,PFN1,RRAS
JAK/STAT Signaling	2.04	2,44E-02	ND	RELA,RRAS
TR/RXR Activation	2.02	2,38E-02	ND	EP300,SLC2A1
LPS-stimulated MAPK Signaling	2.01	2,35E-02	ND	RELA,RRAS
Apelin Adipocyte Signaling Pathway	2	2,33E-02	ND	ADCY9,NCF1
NER (Nucleotide Excision Repair, Enhanced Pathway)	1.98	2,27E-02	ND	CDK7,EP300
BMP signaling pathway	1.97	2,25E-02	ND	RELA,RRAS
Acute Myeloid Leukemia Signaling	1.96	2,22E-02	ND	RELA,RRAS
Colorectal Cancer Metastasis Signaling	1.96	1,14E-02	ND	ADCY9,RELA,RRAS
Ceramide Signaling	1.95	0.022	ND	RELA,RRAS
Crosstalk between Dendritic Cells and Natural Killer Cells	1.95	0.022	ND	FAS,RELA
Non-Small Cell Lung Cancer Signaling	1.94	2,15E-02	ND	ITPR2,RRAS
Chronic Myeloid Leukemia Signaling	1.93	1,11E-02	ND	FAS,RELA,RRAS
FcγRIIB Signaling in B Lymphocytes	1.92	0.011	ND	CACNA1D,ITPR2,RRAS
Xenobiotic Metabolism Signaling	1.92	0.011	ND	EP300,RELA,RRAS
Prolactin Signaling	1.92	2,11E-02	ND	EP300,RRAS
IL-1 Signaling	1.91	2,08E-02	ND	ADCY9,RELA
TGF-β Signaling	1.91	2,08E-02	ND	EP300,RRAS
DNA Methylation and Transcriptional Repression Signaling	1.9	2,06E-02	ND	CDK7,RELA
UVA-Induced MAPK Signaling	1.9	2,06E-02	ND	PARP1,RRAS
VEGF Signaling	1.9	2,06E-02	ND	FLT1,RRAS
p53 Signaling	1.89	2,04E-02	ND	EP300,FAS
Sumoylation Pathway	1.87	1,98E-02	ND	EP300,FAS
IGF-1 Signaling	1.84	0.019	ND	IGF1R,RRAS
CCR5 Signaling in Macrophages	1.83	1,01E-02	ND	CACNA1D,FAS,ITPR2
Prostate Cancer Signaling	1.79	0.018	ND	RELA,RRAS
Synaptogenesis Signaling Pathway	1.78	9,71E-03	ND	ADCY9,EPHA7,RRAS
CDK5 Signaling	1.77	1,75E-02	ND	ADCY9,RRAS
MSP-RON Signaling In Macrophages Pathway	1.75	1,72E-02	ND	RELA,RRAS
Cholecystokinin/Gastrin-mediated Signaling	1.75	1,71E-02	ND	ITPR2,RRAS
Fc Epsilon RI Signaling	1.74	1,69E-02	ND	PLA2G4E,RRAS
NGF Signaling	1.73	1,68E-02	ND	RELA,RRAS
p38 MAPK Signaling	1.73	1,67E-02	ND	FAS,PLA2G4E
PI3K Signaling in B Lymphocytes	1.72	9,23E-03	ND	ITPR2,RELA,RRAS
Glioma Signaling	1.71	1,64E-02	ND	IGF1R,RRAS
RHOA Signaling	1.71	1,64E-02	ND	IGF1R,PFN1
LXR/RXR Activation	1.71	1,63E-02	ND	CCL2,RELA
Endocannabinoid Developing Neuron Pathway	1.68	1,57E-02	ND	ADCY9,RRAS
IL-6 Signaling	1.67	1,55E-02	ND	RELA,RRAS
SNARE Signaling Pathway	1.65	1,52E-02	ND	ADCY9,RAB2A
Role of PKR in Interferon Induction and Antiviral Response	1.65	1,52E-02	ND	FAS,RELA
Gα12/13 Signaling	1.64	0.015	ND	RELA,RRAS
Insulin Receptor Signaling	1.63	1,47E-02	ND	INSR,RRAS
DNA Double-Strand Break Repair by Non-Homologous End Joining	1.62	7,14E-02	ND	PARP1
Xenobiotic Metabolism General Signaling Pathway	1.61	1,45E-02	ND	EP300,RRAS
Hereditary Breast Cancer Signaling	1.61	1,44E-02	ND	EP300,RRAS
MSP-RON Signaling In Cancer Cells Pathway	1.61	1,44E-02	ND	RELA,RRAS
Role Of Chondrocytes In Rheumatoid Arthritis Signaling Pathway	1.6	1,43E-02	ND	CCL2,FN1
Gαi Signaling	1.6	1,43E-02	ND	ADCY9,RRAS
NAD Signaling Pathway	1.57	1,38E-02	ND	PARP1,SIRT7
Granzyme B Signaling	1.56	6,25E-02	ND	PARP1
Relaxin Signaling	1.54	1,32E-02	ND	ADCY9,RELA
Phagosome Formation	1.54	5,96E-03	-1,000	FN1,ITPR2,PLA2G4E,RRAS
Necroptosis Signaling Pathway	1.53	1,31E-02	ND	FAS,PLA2G4E
Epithelial Adherens Junction Signaling	1.52	1,28E-02	ND	IGF1R,RRAS
Differential Regulation of Cytokine Production in Macrophages and T Helper Cells by IL-17A and IL-17F	1.51	5,56E-02	ND	CCL2
Protein Kinase A Signaling	1.5	7,61E-03	ND	ADCY9,ITPR2,RELA
HOTAIR Regulatory Pathway	1.5	1,26E-02	ND	EP300,RELA
Transcriptional Regulatory Network in Embryonic Stem Cells	1.48	1,23E-02	ND	IGF1R,RRAS
Gαq Signaling	1.48	1,22E-02	ND	ITPR2,RELA
Granulocyte Adhesion and Diapedesis	1.43	1,15E-02	ND	CCL2,PECAM1
NOD1/2 Signaling Pathway	1.42	1,14E-02	ND	CCL2,RELA
Cardiac β-adrenergic Signaling	1.42	1,13E-02	ND	ADCY9,CACNA1D
Differential Regulation of Cytokine Production in Intestinal Epithelial Cells by IL-17A and IL-17F	1.4	4,35E-02	ND	CCL2
Vitamin-C Transport	1.4	4,35E-02	ND	SLC2A1
S100 Family Signaling Pathway	1.39	5,34E-03	-2,000	CACNA1D,ITPR2,NCF1,PLA2G4E
Tumoricidal Function of Hepatic Natural Killer Cells	1.38	4,17E-02	ND	FAS
Production of Nitric Oxide and Reactive Oxygen Species in Macrophages	1.37	1,06E-02	ND	NCF1,RELA
Leukocyte Extravasation Signaling	1.36	1,06E-02	ND	NCF1,PECAM1
Regulation Of The Epithelial Mesenchymal Transition By Growth Factors Pathway	1.35	1,04E-02	ND	RELA,RRAS
IL-17A Signaling in Gastric Cells	1.35	3,85E-02	ND	RELA
Role of JAK1, JAK2 and TYK2 in Interferon Signaling	1.35	3,85E-02	ND	RELA
Apelin Liver Signaling Pathway	1.35	3,85E-02	ND	FAS
Natural Killer Cell Signaling	1.35	1,04E-02	ND	RELA,RRAS
Regulation of the Epithelial-Mesenchymal Transition Pathway	1.35	1,04E-02	ND	RELA,RRAS
CDX Gastrointestinal Cancer Signaling Pathway	1.34	1,03E-02	ND	NCF1,RELA
ILK Signaling	1.34	1,02E-02	ND	FN1,RELA
PI3K/AKT Signaling	1.33	1,01E-02	ND	RELA,RRAS
Role of Tissue Factor in Cancer	1.32	9,95E-03	ND	FLT1,RRAS
Ephrin Receptor Signaling	1.32	0.00995	ND	EPHA7,RRAS
mTOR Signaling	1.3	9,76E-03	ND	INSR,RRAS
Integrin Signaling	1.3	9,76E-03	ND	PFN1,RRAS
Activin Inhibin Signaling Pathway	1.29	9,57E-03	ND	EP300,GATA2
Multiple Sclerosis Signaling Pathway	1.28	9,52E-03	ND	FAS,PARP1
NRF2-mediated Oxidative Stress Response	1.28	9,48E-03	ND	EP300,RRAS
TNFR2 Signaling	1.28	3,23E-02	ND	RELA
ERK/MAPK Signaling	1.26	0.0093	ND	PLA2G4E,RRAS
Axonal Guidance Signaling	1.26	0.0061	ND	EPHA7,PFN1,RRAS
Airway Inflammation in Asthma	1.25	3,03E-02	ND	CCL2
4-1BB Signaling in T Lymphocytes	1.24	2,94E-02	ND	RELA
HER-2 Signaling in Breast Cancer	1.24	8,97E-03	ND	RELA,RRAS
IL-9 Signaling	1.22	2,86E-02	ND	RELA
Nucleotide Excision Repair Pathway	1.22	2,86E-02	ND	CDK7
IL-12 Signaling and Production in Macrophages	1.22	8,73E-03	ND	EP300,RELA
TWEAK Signaling	1.21	2,78E-02	ND	RELA
Interferon Signaling	1.21	2,78E-02	ND	RELA
Osteoarthritis Pathway	1.21	8,62E-03	ND	FN1,RELA
Pyrimidine Ribonucleotides Interconversion	1.2	0.027	ND	ENTPD4
Wound Healing Signaling Pathway	1.19	0.0084	ND	FN1,RRAS
Pyrimidine Ribonucleotides De Novo Biosynthesis	1.17	0.025	ND	ENTPD4
April Mediated Signaling	1.15	2,38E-02	ND	RELA
Calcium-induced T Lymphocyte Apoptosis	1.14	7,91E-03	ND	EP300,ITPR2
B Cell Activating Factor Signaling	1.14	2,33E-02	ND	RELA
Oncostatin M Signaling	1.14	2,33E-02	ND	RRAS
BER (Base Excision Repair) Pathway	1.13	2,27E-02	ND	PARP1
Role of OCT4 in Mammalian Embryonic Stem Cell Pluripotency	1.12	2,22E-02	ND	PARP1
iNOS Signaling	1.12	2,22E-02	ND	RELA
Apelin Pancreas Signaling Pathway	1.12	2,22E-02	ND	RELA
Regulation of IL-2 Expression in Activated and Anergic T Lymphocytes	1.11	7,63E-03	ND	RELA,RRAS
Role of NFAT in Regulation of the Immune Response	1.11	5,26E-03	ND	ITPR2,RELA,RRAS
IL-23 Signaling Pathway	1.11	2,17E-02	ND	RELA
IL-15 Signaling	1.11	7,55E-03	ND	RELA,RRAS
Signaling by Rho Family GTPases	1.11	7,55E-03	ND	NCF1,RELA
Ephrin A Signaling	1.1	2,13E-02	ND	EPHA7
Melanoma Signaling	1.08	0.02	ND	RRAS
MYC Mediated Apoptosis Signaling	1.08	0.02	ND	FAS
TNFR1 Signaling	1.08	0.02	ND	RELA
Assembly of RNA Polymerase II Complex	1.08	0.02	ND	CDK7
FAT10 Cancer Signaling Pathway	1.08	0.02	ND	RELA
Huntington's Disease Signaling	1.07	7,19E-03	ND	EP300,IGF1R
UVC-Induced MAPK Signaling	1.07	1,96E-02	ND	RRAS
CD27 Signaling in Lymphocytes	1.04	1,82E-02	ND	RELA
Role Of Osteoclasts In Rheumatoid Arthritis Signaling Pathway	1.03	6,85E-03	ND	RELA,RRAS
CNTF Signaling	1.03	1,79E-02	ND	RRAS
Cell Cycle Control of Chromosomal Replication	1.03	1,79E-02	ND	CDK7
EGF Signaling	1.03	1,79E-02	ND	ITPR2
Retinoic acid Mediated Apoptosis Signaling	1.02	1,75E-02	ND	PARP1
MSP-RON Signaling Pathway	1.01	1,72E-02	ND	CCL2
Cancer Drug Resistance By Drug Efflux	1.01	1,72E-02	ND	RRAS
ICOS-ICOSL Signaling in T Helper Cells	1.01	6,64E-03	ND	ITPR2,RELA
GADD45 Signaling	1.01	1,69E-02	ND	RELA
Type I Diabetes Mellitus Signaling	1	6,58E-03	ND	FAS,RELA
Endometrial Cancer Signaling	1	1,67E-02	ND	RRAS
PCP (Planar Cell Polarity) Pathway	1	1,67E-02	ND	PFN1
SPINK1 General Cancer Pathway	0.993	1,64E-02	ND	RRAS
CD28 Signaling in T Helper Cells	0.987	6,43E-03	ND	ITPR2,RELA
IL-2 Signaling	0.986	1,61E-02	ND	RRAS
Activation of IRF by Cytosolic Pattern Recognition Receptors	0.98	1,59E-02	ND	RELA
Thrombopoietin Signaling	0.98	1,59E-02	ND	RRAS
Role of PI3K/AKT Signaling in the Pathogenesis of Influenza	0.98	1,59E-02	ND	RELA
ERB2-ERBB3 Signaling	0.973	1,56E-02	ND	RRAS
Phospholipases	0.973	1,56E-02	ND	PLA2G4E
Pyridoxal 5'-phosphate Salvage Pathway	0.967	1,54E-02	ND	CDK7
WNT/Ca+ pathway	0.967	1,54E-02	ND	RELA
CD40 Signaling	0.961	1,52E-02	ND	RELA
ERBB4 Signaling	0.961	1,52E-02	ND	RRAS
IL-17A Signaling in Airway Cells	0.955	1,49E-02	ND	RELA
Role of JAK1 and JAK3 in γc Cytokine Signaling	0.955	1,49E-02	ND	RRAS
Eicosanoid Signaling	0.955	1,49E-02	ND	PLA2G4E
Agrin Interactions at Neuromuscular Junction	0.948	1,47E-02	ND	RRAS
Mitochondrial Dysfunction	0.945	6,06E-03	ND	CACNA1D,ITPR2
GM-CSF Signaling	0.937	1,43E-02	ND	RRAS
Growth Hormone Signaling	0.931	1,41E-02	ND	IGF1R
Glioma Invasiveness Signaling	0.931	1,41E-02	ND	RRAS
G-Protein Coupled Receptor Signaling	0.924	4,35E-03	ND	ADCY9,RELA,RRAS
Pathogen Induced Cytokine Storm Signaling Pathway	0.923	5,88E-03	ND	CCL2,SLC2A1
IL-7 Signaling Pathway	0.919	1,37E-02	ND	SLC2A1
Antiproliferative Role of Somatostatin Receptor 2	0.914	1,35E-02	ND	RRAS
ERK5 Signaling	0.914	1,35E-02	ND	RRAS
Hypoxia Signaling in the Cardiovascular System	0.914	1,35E-02	ND	EP300
Caveolar-mediated Endocytosis Signaling	0.908	1,33E-02	ND	INSR
Leptin Signaling in Obesity	0.908	1,33E-02	ND	ADCY9
Macropinocytosis Signaling	0.903	1,32E-02	ND	RRAS
VDR/RXR Activation	0.898	0.013	ND	EP300
Toll-like Receptor Signaling	0.898	0.013	ND	RELA
Neurotrophin/TRK Signaling	0.893	1,28E-02	ND	RRAS
IL-3 Signaling	0.887	1,27E-02	ND	RRAS
Dopamine Receptor Signaling	0.887	1,27E-02	ND	ADCY9
Role of Hypercytokinemia/hyperchemokinemia in the Pathogenesis of Influenza	0.882	1,25E-02	ND	CCL2
FLT3 Signaling in Hematopoietic Progenitor Cells	0.877	1,23E-02	ND	RRAS
BAG2 Signaling Pathway	0.877	1,23E-02	ND	RELA
BEX2 Signaling Pathway	0.877	1,23E-02	ND	RELA
B Cell Receptor Signaling	0.867	5,43E-03	ND	RELA,RRAS
IL-4 Signaling	0.864	5,41E-03	ND	FAS,RRAS
Cyclins and Cell Cycle Regulation	0.862	1,19E-02	ND	CDK7
Regulation Of The Epithelial Mesenchymal Transition In Development Pathway	0.858	1,18E-02	ND	RELA
TEC Kinase Signaling	0.854	5,33E-03	ND	FAS,RELA
PDGF Signaling	0.848	1,15E-02	ND	RRAS
T Cell Receptor Signaling	0.847	5,28E-03	ND	RELA,RRAS
RANK Signaling in Osteoclasts	0.844	1,14E-02	ND	RELA
Regulation of Cellular Mechanics by Calpain Protease	0.844	1,14E-02	ND	RRAS
Actin Nucleation by ARP-WASP Complex	0.83	0.011	ND	RRAS
Fcγ Receptor-mediated Phagocytosis in Macrophages and Monocytes	0.822	1,08E-02	ND	NCF1
ERBB Signaling	0.822	1,08E-02	ND	RRAS
Small Cell Lung Cancer Signaling	0.817	1,06E-02	ND	RELA
Salvage Pathways of Pyrimidine Ribonucleotides	0.809	1,04E-02	ND	CDK7
Apelin Cardiomyocyte Signaling Pathway	0.801	0.0102	ND	SLC9A6
Systemic Lupus Erythematosus In T Cell Signaling Pathway	0.798	4,91E-03	ND	FAS,RRAS
WNK Renal Signaling Pathway	0.793	0.01	ND	INSR
Neuropathic Pain Signaling In Dorsal Horn Neurons	0.793	0.01	ND	ITPR2
Mouse Embryonic Stem Cell Pluripotency	0.781	9,71E-03	ND	RRAS
Telomerase Signaling	0.773	9,52E-03	ND	RRAS
Paxillin Signaling	0.769	9,43E-03	ND	RRAS
FAK Signaling	0.755	3,63E-03	ND	FLT1,IGF1R,RRAS
Regulation of Actin-based Motility by Rho	0.755	9,09E-03	ND	PFN1
Airway Pathology in Chronic Obstructive Pulmonary Disease	0.744	8,85E-03	ND	CCL2
Amyotrophic Lateral Sclerosis Signaling	0.741	8,77E-03	ND	CACNA1D
Bladder Cancer Signaling	0.741	8,77E-03	ND	RRAS
Neuregulin Signaling	0.737	0.0087	ND	RRAS
Virus Entry via Endocytic Pathways	0.731	8,55E-03	ND	RRAS
Sphingosine-1-phosphate Signaling	0.731	8,55E-03	ND	ADCY9
PAK Signaling	0.731	8,55E-03	ND	RRAS
Systemic Lupus Erythematosus In B Cell Signaling Pathway	0.729	4,43E-03	ND	RELA,RRAS
Role of NANOG in Mammalian Embryonic Stem Cell Pluripotency	0.714	0.0082	ND	RRAS
Pancreatic Adenocarcinoma Signaling	0.708	8,06E-03	ND	RELA
Gαs Signaling	0.708	8,06E-03	ND	ADCY9
14-3-3-mediated Signaling	0.702	7,94E-03	ND	RRAS
Altered T Cell and B Cell Signaling in Rheumatoid Arthritis	0.699	4,24E-03	ND	FAS,RELA
Ferroptosis Signaling Pathway	0.698	7,87E-03	ND	RRAS
HGF Signaling	0.686	7,63E-03	ND	RRAS
DHCR24 Signaling Pathway	0.669	0.0073	ND	RRAS
Adipogenesis pathway	0.669	0.0073	ND	CDK7
Semaphorin Neuronal Repulsive Signaling Pathway	0.647	0.0069	ND	RRAS
Role of Pattern Recognition Receptors in Recognition of Bacteria and Viruses	0.645	6,85E-03	ND	RELA
Endocannabinoid Cancer Inhibition Pathway	0.645	6,85E-03	ND	ADCY9
IL-10 Signaling	0.632	6,62E-03	ND	RELA
Ovarian Cancer Signaling	0.62	6,41E-03	ND	RRAS
Germ Cell-Sertoli Cell Junction Signaling	0.596	6,02E-03	ND	RRAS
Aldosterone Signaling in Epithelial Cells	0.592	5,95E-03	ND	ITPR2
Ribonucleotide Reductase Signaling Pathway	0.589	5,92E-03	ND	PARP1
WNT/β-catenin Signaling	0.585	5,85E-03	ND	EP300
Xenobiotic Metabolism CAR Signaling Pathway	0.583	5,81E-03	ND	EP300
Regulation of eIF4 and p70S6K Signaling	0.574	5,68E-03	ND	RRAS
Xenobiotic Metabolism PXR Signaling Pathway	0.574	5,68E-03	ND	EP300
IL-33 Signaling Pathway	0.572	5,65E-03	ND	CCL2
Tight Junction Signaling	0.57	5,62E-03	ND	RELA
Macrophage Classical Activation Signaling Pathway	0.566	5,56E-03	ND	RELA
Macrophage Alternative Activation Signaling Pathway	0.566	5,56E-03	ND	RELA
MicroRNA Biogenesis Signaling Pathway	0.56	5,46E-03	ND	RRAS
Systemic Lupus Erythematosus Signaling	0.557	3,38E-03	ND	PRPF3,RRAS
Human Embryonic Stem Cell Pluripotency	0.533	5,08E-03	ND	RRAS
Sertoli Cell-Sertoli Cell Junction Signaling	0.524	4,95E-03	ND	RRAS
Autophagy	0.504	4,69E-03	ND	INSR
RHOGDI Signaling	0.496	4,59E-03	ND	EP300
Role of Osteoblasts, Osteoclasts and Chondrocytes in Rheumatoid Arthritis	0.49	0.0045	ND	RELA
Cytotoxic T Lymphocyte-mediated Apoptosis of Target Cells	0.488	0.00448	ND	FAS
Role Of Osteoblasts In Rheumatoid Arthritis Signaling Pathway	0.48	4,39E-03	ND	IGF1R
cAMP-mediated signaling	0.475	4,33E-03	ND	ADCY9
Graft-versus-Host Disease Signaling	0.459	4,13E-03	ND	FAS
OX40 Signaling Pathway	0.456	0.0041	ND	RELA
Allograft Rejection Signaling	0.449	4,02E-03	ND	FAS
Autoimmune Thyroid Disease Signaling	0.448	0.004	ND	FAS
G Protein Signaling Mediated by Tubby	0.426	0.00376	ND	INSR
NUR77 Signaling in T Lymphocytes	0.414	3,62E-03	ND	EP300
Th17 Activation Pathway	0.408	3,56E-03	ND	RELA
SAPK/JNK Signaling	0.385	3,32E-03	ND	RRAS
p70S6K Signaling	0.366	3,13E-03	ND	RRAS
T Cell Exhaustion Signaling Pathway	0.326	2,77E-03	ND	RRAS
CTLA4 Signaling in Cytotoxic T Lymphocytes	0.317	2,69E-03	ND	RRAS
Dendritic Cell Maturation	0.306	0.0026	ND	RELA
Breast Cancer Regulation by Stathmin1	0	0.00171	ND	RRAS

## Sheet: IPA Q+CAG
Ingenuity Canonical Pathways	HD/100Q					HD/100CAG
	-log(p-value)	Ratio	z-score	Molecules		-log(p-value)	Ratio	z-score	Molecules
Acute Phase Response Signaling	1.45	1,09E-02	ND	AKT2,SOD2		2.39	1,63E-02	ND	FN1,RELA,RRAS
Adrenomedullin signaling pathway	2.44	1,55E-02	ND	AKT2,HIF1A,MMP2		3.45	2,07E-02	-2,000	ADCY9,ITPR2,RELA,RRAS
Agranulocyte Adhesion and Diapedesis	1.41	1,04E-02	ND	CX3CL1,MMP2		2.33	1,55E-02	ND	CCL2,FN1,PECAM1
AMPK Signaling	2.17	1,24E-02	ND	AKT2,CHRNB2,PPP2R5E		3.09	1,66E-02	-1,000	EP300,INSR,RAB2A,SLC2A1
Apelin Endothelial Signaling Pathway	1.68	1,44E-02	ND	AKT2,HIF1A		4	2,88E-02	0,000	ADCY9,CCL2,RELA,RRAS
Apoptosis Signaling	1.93	1,96E-02	ND	BCL2L1,PARP1		4.52	3,92E-02	1,000	FAS,PARP1,RELA,RRAS
Cardiac Hypertrophy Signaling (Enhanced)	2	7,56E-03	ND	AKT2,IGF1R,IL10RA,ITGAM		4.5	1,32E-02	-2,449	ADCY9,CACNA1D,EP300,IGF1R,ITPR2,RELA,RRAS
CDK5 Signaling	1.84	1,75E-02	ND	LAMA2,PPP2R5E		1.77	1,75E-02	ND	ADCY9,RRAS
Ceramide Signaling	2.03	0.022	ND	AKT2,PPP2R5E		1.95	0.022	ND	RELA,RRAS
Chaperone Mediated Autophagy Signaling Pathway	2.3	9,22E-03	-1,000	HIF1A,IGF1R,MMP2,PSMB8		3.04	1,15E-02	2,236	ATP6V1D,ATP6V1E1,EP300,IGF1R,RELA
CLEAR Signaling Pathway	4.09	1,78E-02	2,236	AKT2,GUSB,HIF1A,IGF1R,PPP2R5E		7.61	2,85E-02	0,000	ATP6V1D,ATP6V1E1,EP300,FLT1,IGF1R,INSR,ITPR2,RRAS
Colorectal Cancer Metastasis Signaling	2.06	1,14E-02	ND	AKT2,BCL2L1,MMP2		1.96	1,14E-02	ND	ADCY9,RELA,RRAS
DNA Double-Strand Break Repair by Non-Homologous End Joining	1.65	7,14E-02	ND	PARP1		1.62	7,14E-02	ND	PARP1
EIF2 Signaling	1.34	9,43E-03	ND	AKT2,IGF1R		2.22	1,42E-02	ND	IGF1R,INSR,RRAS
eNOS Signaling	1.63	1,35E-02	ND	AKT2,CHRNB2		2.66	2,03E-02	ND	ADCY9,FLT1,ITPR2
Ephrin Receptor Signaling	3.53	1,99E-02	ND	ADAM10,AKT2,EPHA7,ITGAM		1.32	9,95E-03	ND	EPHA7,RRAS
Epithelial Adherens Junction Signaling	2.7	1,92E-02	ND	AKT2,IGF1R,PPP2R5E		1.52	1,28E-02	ND	IGF1R,RRAS
Erythropoietin Signaling Pathway	2.61	1,79E-02	ND	AKT2,BCL2L1,HIF1A		2.5	1,79E-02	ND	ITPR2,RELA,RRAS
Estrogen Receptor Signaling	3.37	1,25E-02	0,447	AKT2,HIF1A,IGF1R,MMP2,SOD2		4.19	0.015	-2,449	ADCY9,CACNA1D,EP300,IGF1R,RELA,RRAS
Estrogen-Dependent Breast Cancer Signaling	2.13	0.025	ND	AKT2,IGF1R		3.43	3,75E-02	ND	IGF1R,RELA,RRAS
Glioblastoma Multiforme Signaling	1.52	1,19E-02	ND	AKT2,IGF1R		2.5	1,79E-02	ND	IGF1R,ITPR2,RRAS
Glioma Signaling	1.78	1,64E-02	ND	AKT2,IGF1R		1.71	1,64E-02	ND	IGF1R,RRAS
Glucocorticoid Receptor Signaling	2.78	9,23E-03	ND	AKT2,BCL2L1,GTF2A1,IL10RA,MMP2		3.48	1,11E-02	ND	CCL2,CDK7,EP300,PLA2G4E,RELA,RRAS
Granulocyte Adhesion and Diapedesis	2.56	1,72E-02	ND	CX3CL1,ITGAM,MMP2		2.33	1,55E-02	ND	CCL2,FN1,PECAM1
Granzyme B Signaling	1.59	6,25E-02	ND	PARP1		1.56	6,25E-02	ND	PARP1
Hepatic Fibrosis / Hepatic Stellate Cell Activation	2.46	1,58E-02	ND	IGF1R,IL10RA,MMP2		6.04	3,16E-02	ND	CCL2,FAS,FLT1,FN1,IGF1R,RELA
Hepatic Fibrosis Signaling Pathway	2.38	9,69E-03	ND	AKT2,HIF1A,ITGAM,SOD2		4.12	1,45E-02	-1,633	CACNA1D,CCL2,FLT1,NCF1,RELA,RRAS
HIF1α Signaling	2.37	1,47E-02	ND	AKT2,HIF1A,MMP2		4.57	2,45E-02	-2,236	EP300,FLT1,NCF1,RRAS,SLC2A1
HOTAIR Regulatory Pathway	1.57	1,26E-02	ND	AKT2,MMP2		1.5	1,26E-02	ND	EP300,RELA
ID1 Signaling Pathway	6.14	0.03	0,000	AKT2,BCL2L1,CHRNB2,HIF1A,IGF1R,MMP2		3.39	0.02	-2,000	EP300,FN1,IGF1R,RRAS
IGF-1 Signaling	1.91	0.019	ND	AKT2,IGF1R		1.84	0.019	ND	IGF1R,RRAS
IL-17 Signaling	1.47	1,12E-02	ND	AKT2,MMP2		2.42	1,68E-02	ND	CCL2,RELA,RRAS
IL-8 Signaling	3.49	1,94E-02	0,000	AKT2,BCL2L1,ITGAM,MMP2		3.35	1,94E-02	ND	FLT1,NCF1,RELA,RRAS
ILK Signaling	2.42	0.0153	ND	AKT2,HIF1A,PPP2R5E		1.34	1,02E-02	ND	FN1,RELA
JAK/STAT Signaling	2.11	2,44E-02	ND	AKT2,BCL2L1		2.04	2,44E-02	ND	RELA,RRAS
Leukocyte Extravasation Signaling	1.43	1,06E-02	ND	ITGAM,MMP2		1.36	1,06E-02	ND	NCF1,PECAM1
Lymphotoxin β Receptor Signaling	2.47	0.037	ND	AKT2,BCL2L1		2.39	0.037	ND	EP300,RELA
Molecular Mechanisms of Cancer	2.27	9,03E-03	ND	AKT2,BCL2L1,HIF1A,ITGAM		3.96	1,35E-02	ND	ADCY9,CDK7,EP300,FAS,RELA,RRAS
MSP-RON Signaling In Cancer Cells Pathway	1.68	1,44E-02	ND	AKT2,HIF1A		1.61	1,44E-02	ND	RELA,RRAS
Myelination Signaling Pathway	1.84	9,37E-03	ND	AKT2,IGF1R,LAMA2		2.64	1,25E-02	-2,000	EP300,IGF1R,RRAS,SLC2A1
NAD Signaling Pathway	5.47	3,45E-02	-0,447	AKT2,HIF1A,PARP1,SOD2,TRPM2		1.57	1,38E-02	ND	PARP1,SIRT7
Neuroinflammation Signaling Pathway	3.91	1,63E-02	0,000	AKT2,CX3CL1,CX3CR1,SLC1A2,SOD2		3.73	1,63E-02	-1,000	CCL2,FAS,NCF1,PLA2G4E,RELA
Neutrophil Extracellular Trap Signaling Pathway	2.5	1,05E-02	1,000	AKT2,HIF1A,ITGAM,MMP2		2.36	1,05E-02	-1,000	ITPR2,NCF1,PLA2G4E,SLC2A1
p53 Signaling	3.28	3,06E-02	ND	AKT2,BCL2L1,HIF1A		1.89	2,04E-02	ND	EP300,FAS
PEDF Signaling	3.48	3,57E-02	ND	AKT2,BCL2L1,SOD2		3.37	3,57E-02	ND	FAS,RELA,RRAS
PI3K/AKT Signaling	4.81	2,53E-02	ND	AKT2,BCL2L1,IL10RA,ITGAM,PPP2R5E		1.33	1,01E-02	ND	RELA,RRAS
Production of Nitric Oxide and Reactive Oxygen Species in Macrophages	1.44	1,06E-02	ND	AKT2,PPP2R5E		1.37	1,06E-02	ND	NCF1,RELA
PTEN Signaling	4.01	2,65E-02	ND	AKT2,BCL2L1,IGF1R,ITGAM		5.2	3,31E-02	2,236	FLT1,IGF1R,INSR,RELA,RRAS
Pulmonary Fibrosis Idiopathic Signaling Pathway	1.83	9,32E-03	ND	ADAM10,AKT2,MMP2		2.63	1,24E-02	-2,000	EP300,FN1,RELA,RRAS
Pulmonary Healing Signaling Pathway	1.4	1,02E-02	ND	HIF1A,MMP2		2.31	1,52E-02	ND	EP300,PECAM1,RRAS
RAR Activation	3.32	1,21E-02	-1,342	ADAM10,AKT2,HIF1A,MMP2,PARP1		3.14	1,21E-02	-0,447	ADCY9,CDK7,EP300,PARP1,RELA
Regulation Of The Epithelial Mesenchymal Transition By Growth Factors Pathway	1.42	1,04E-02	ND	AKT2,MMP2		1.35	1,04E-02	ND	RELA,RRAS
Regulation of the Epithelial-Mesenchymal Transition Pathway	2.44	1,55E-02	ND	AKT2,HIF1A,MMP2		1.35	1,04E-02	ND	RELA,RRAS
Renal Cell Carcinoma Signaling	2.15	2,56E-02	ND	AKT2,HIF1A		3.46	3,85E-02	ND	EP300,RRAS,SLC2A1
Role of NFAT in Cardiac Hypertrophy	1.31	9,09E-03	ND	AKT2,IGF1R		5.67	2,73E-02	-2,449	ADCY9,CACNA1D,EP300,IGF1R,ITPR2,RRAS
Role of Tissue Factor in Cancer	3.53	1,99E-02	-1,000	AKT2,BCL2L1,MMP2,PPP2R5E		1.32	9,95E-03	ND	FLT1,RRAS
S100 Family Signaling Pathway	2.95	8,01E-03	0,816	ADAM10,AKT2,CX3CR1,HIF1A,IL10RA,MMP2		1.39	5,34E-03	-2,000	CACNA1D,ITPR2,NCF1,PLA2G4E
Senescence Pathway	2.91	1,36E-02	-1,000	AKT2,PARP1,PPP2R5E,SOD2		3.82	0.017	-2,236	CACNA1D,EP300,ITPR2,PARP1,RRAS
Serotonin Receptor Signaling	1.44	6,61E-03	ND	AKT2,HIF1A,MMP2		2.1	8,81E-03	-1,000	ADCY9,CACNA1D,PLA2G4E,RRAS
Sirtuin Signaling Pathway	2.96	0.014	ND	ADAM10,HIF1A,PARP1,SOD2		2.82	0.014	0,000	PARP1,RELA,SIRT7,SLC2A1
STAT3 Pathway	1.7	1,48E-02	ND	IGF1R,IL10RA		4.05	2,96E-02	-2,000	FLT1,IGF1R,INSR,RRAS
Synaptic Long Term Depression	1.42	1,05E-02	ND	IGF1R,PPP2R5E		4.7	2,62E-02	-1,342	CACNA1D,IGF1R,ITPR2,PLA2G4E,RRAS
TR/RXR Activation	2.09	2,38E-02	ND	AKT2,HIF1A		2.02	2,38E-02	ND	EP300,SLC2A1
Transcriptional Regulatory Network in Embryonic Stem Cells	1.55	1,23E-02	ND	AKT2,IGF1R		1.48	1,23E-02	ND	IGF1R,RRAS
Tumor Microenvironment Pathway	2.54	1,69E-02	ND	AKT2,HIF1A,MMP2		6.21	3,37E-02	-0,816	CCL2,FAS,FN1,RELA,RRAS,SLC2A1
UVA-Induced MAPK Signaling	1.97	0.0206	ND	BCL2L1,PARP1		1.9	2,06E-02	ND	PARP1,RRAS
VEGF Signaling	3.29	0.0309	ND	AKT2,BCL2L1,HIF1A		1.9	0.0206	ND	FLT1,RRAS

## Sheet: legend IPA analysis
		Type of analysis: IPA Core Analysis
			Description/definition
		-log(p-value)	IPA uses the p-value of overlap, calculated using the right-tailed Fisher's Exact Test, to identify significant pathways. The significance level is scored as −log(p-value). The threshold for minimum significance level is set here to 1,3 (p<0.05)
		Ratio	Refers to the number of molecules from the dataset that map to the pathway listed divided by the total number of molecules that map to the canonical pathway from within the IPA knowledgebase
		z-score	The z-score algorithm allows prediction of activation/inhibition states of Canonical Pathways
		Molecules	The list of molecules from our dataset is probably associated with the indicated canonical pathway by random chance alone.
		Explanation of the sheets name:
		IPA HD/100Q	Canonical pathways identified from the set of DEGs (HD/100Q vs. WT, 34 genes) using nCounter analysis
		IPA HD/100CAG	Canonical pathways identified from the set of DEGs (HD/100CAG vs. WT, 38 genes) using nCounter analysis
		IPA Q+CAG	The most significant Canonical Pathways (p<0.05) common for both models.
		ND	not defined
